# Supplementary material for: Comprehensive Comparative Analysis of the JAZ Gene Family in Common Wheat (Triticum aestivum) and Its D-Subgenome Donor Aegilops tauschii
Source: Plants (Basel). 2024 Apr 30;13(9):1259. doi: 10.3390/plants13091259 (PMC11085061; doi:10.3390/plants13091259)
Supplement: Supplementary file 1 [file plants-13-01259-s001.zip]

Archive with 8 entries (8 files):
- figureS1.pdf
- figureS2.pdf
- figureS3.pdf
- Table S1.xlsx
- Table S2.xlsx
- Table S3.xlsx
- Table S4.xlsx
- Table S5.xlsx
