# Supplementary material for: Comprehensive Comparative Analysis of the JAZ Gene Family in Common Wheat (Triticum aestivum) and Its D-Subgenome Donor Aegilops tauschii
Source: Plants (Basel). 2024 Apr 30;13(9):1259. doi: 10.3390/plants13091259 (PMC11085061; doi:10.3390/plants13091259)
Supplement: Supplementary file 1 [file plants-13-01259-s001.zip › Table S1.xlsx]

## Sheet: Sheet1
TableS1 List of 17 JAZ genes in Aegilops tauschii.
	JA 1h	H2O 1h	JA 6h	H2O 6h
AET2Gv20352600	NA	NA	NA	NA
AET2Gv20650500	2.85712117617114,2.99166027830074	1.10336844190479,0.639260157357017,1.63863443016601	NA	NA
AET2Gv21113400	121.282598405286,92.3735394602351	51.7965027270533,56.218424258764	79.26256365,78.66545853	30.8464253,34.09988518
AET4Gv20717600	NA	NA	NA	NA
AET4Gv20717800	9.089119647585,6.04612629230136	,1.78150856397071,2.5464639510655	2.127730736,1.675028926	0.606377326,0.651201028
AET4Gv20718100	59.206708011754,43.1892983556569	4.21888154933307,6.34108728237041	4.382482434,6.085843637	0.931325941,1.271327201
AET4Gv20837500	0.094	0.2362	2.41675	0.088
AET5Gv20500700	70.2467342159483,57.3944016423363	31.7621821277158,36.6409905276449	24.01709951,26.63274754	17.05280817,16.53387563
AET5Gv20519300	240.608083464297,182.711428818834	17.8624264267217,26.9607067670015	23.89100128,19.70983451	4.438693161,3.997716536
AET6Gv20736600	NA	NA	NA	NA
AET7Gv20511600	NA	NA	NA	NA
AET7Gv20511700	NA	NA	NA	NA
AET7Gv20512300	NA	NA	NA	NA
AET7Gv20512400	NA	NA	NA	NA
AET7Gv20512500	NA	NA	NA	NA
AET7Gv20512600	NA	NA	NA	NA
AET7Gv20512800	NA	NA	NA	NA
