# Supplementary material for: Comprehensive Comparative Analysis of the JAZ Gene Family in Common Wheat (Triticum aestivum) and Its D-Subgenome Donor Aegilops tauschii
Source: Plants (Basel). 2024 Apr 30;13(9):1259. doi: 10.3390/plants13091259 (PMC11085061; doi:10.3390/plants13091259)
Supplement: Supplementary file 1 [file plants-13-01259-s001.zip › Table S2.xlsx]

## Sheet: Sheet1
Table S2 List of 54 JAZ genes in common wheat
Gene	SAM_1	SAM_2	SAM_3	W1.5_1	W1.5_2	W1.5_3	W2.5_1	W2.5_2	W2.5_3	W2_1	W2_2	W2_3	W3.25_1	W3.25_2	W3.25_3	W3.5_1	W3.5_2	W3.5_3	W3_1	W3_2	W3_3	W4_1	W4_2	W4_3
TraesCS2A02G169300	5.46529	5.99585	6.16124	6.36033	5.8487	5.87421	6.56738	5.89915	6.3777	5.94587	5.64189	4.98463	4.32812	5.11074	5.33839	5.10894	4.61571	4.9231	7.22708	6.03082	6.00868	5.64538	5.759	6.12402
TraesCS2A02G286700	0.141433	1.69822	0.280956	0.630405	0	1.89956	0.413594	1.14405	1.16736	2.04089	1.94972	0.147958	0	0.153157	0.374066	0.510962	0	0.279768	2.13488	0.853597	1.76214	0.994218	0	0
TraesCS2A02G506500	6.92277	7.06404	7.14049	7.26929	6.96321	7.02157	6.90149	6.35639	6.40781	6.93368	6.50032	6.63732	6.59014	6.79497	6.68004	6.6469	6.76863	6.92142	7.42656	6.60693	6.95374	7.37374	7.2053	7.58574
TraesCS2B02G195600	5.43803	5.85315	6.08668	5.99716	5.66809	5.80571	6.42952	5.98324	6.24836	5.8911	5.59398	4.76972	4.29741	4.96537	5.46972	4.97526	4.76951	4.79405	7.34927	6.10836	6.09058	5.67138	5.60006	6.16808
TraesCS2B02G264000	0	0	0	0	0	0.343692	0	0	0.167358	0	0	0	0	0	0	0	0	0	0	0	0	0	0	0
TraesCS2B02G303600	0	1.15898	0.128293	0.130931	0.130931	1.30685	0.252173	0.891419	0.124328	1.61447	1.83228	0.128293	0	0.133564	0	0	0	0	0.751035	0.120352	0.914565	0	0.356144	0
TraesCS2B02G534800	2.2969	2.46806	2.75979	2.71918	2.52381	2.62012	2.44095	1.91609	2.3978	2.56023	1.81721	1.70266	1.57483	1.92524	2.07176	1.84639	2.98605	2.16639	3.18476	2.22589	2.28511	3.00036	2.72334	3.15672
TraesCS2D02G176800	5.66178	5.96578	6.24367	6.23485	5.89978	5.74621	6.61497	5.76914	6.33714	6.00405	5.57592	4.52162	3.97783	5.0878	5.23955	4.99023	4.22172	4.74228	7.51561	6.19922	5.80903	5.74408	5.62837	6.18235
TraesCS2D02G251700	0	0	0	0	0	0.336855	0	0.326537	0	0	0	0.169925	0	0	0	0	0	0	0.477159	0	0	0	0	0.175045
TraesCS2D02G285300	0.365133	1.87578	0	0.494672	0.386259	2.84137	0.869477	1.70531	1.17696	2.07142	2.55434	0.265437	0.138814	0.878137	1.41034	0.483364	0.144046	0	2.69933	1.90034	1.87263	1.25701	0.265437	0.144046
TraesCS2D02G507200	6.80845	6.99725	7.08748	7.27529	7.05464	6.88499	6.72375	6.31616	6.63784	6.77574	6.26275	6.29504	6.71659	6.71633	6.71515	6.80487	6.43808	6.95866	7.39467	6.38448	7.10602	7.54493	7.42546	7.80527
TraesCS5A02G204900	3.87892	4.0906	3.92989	4.18682	3.62854	4.30064	4.61636	4.52369	4.55582	3.82456	4.13077	3.57337	3.18618	3.45969	4.00405	3.36205	3.2552	3.33242	5.39221	4.48188	4.31034	3.52582	3.42613	3.71589
TraesCS5A02G212800	3.18713	4.14127	4.26626	4.33999	2.41414	3.88078	3.9396	2.67965	3.20101	2.81435	2.71414	0.402722	0.97306	2.81044	3.02875	3.20789	2.62831	2.78534	6.53105	5.10882	4.11936	3.24717	2.97214	3.40422
TraesCS5A02G533000	0	0.0976108	0	0	0	0.392867	0.204141	0.295135	0	0.192825	2.81701	0.200379	0	0.107018	0	0	0.107018	0.288063	0.302173	0.0962619	0.210389	0.328836	0	0
TraesCS5A02G533100	0	0	0	0	0	0	0	0	0	0	0.124328	0	0	0	0	0	0	0	0	0	0	0	0	0
TraesCS5B02G203400	4.29469	4.46897	4.5918	4.70543	4.15275	4.54108	5.01069	4.47281	4.69008	4.09187	4.30794	3.83086	3.43976	3.98413	4.52218	3.90256	3.71776	3.91485	6.00124	4.98755	4.72683	3.94054	4.1292	4.19361
TraesCS5B02G211000	4.04963	4.80106	5.25391	5.23856	3.58063	4.01498	5.12482	3.16027	4.09955	3.73097	3.41373	1.34767	1.48285	3.15688	2.96458	3.49774	2.76277	3.03773	7.17635	5.43999	4.18396	3.51425	3.05189	3.69911
TraesCS5D02G211200	4.50176	4.86552	4.85185	4.71534	4.6153	5.12895	5.2834	5.07421	4.9958	4.49787	4.62059	4.1846	4.21622	4.59066	4.88152	4.52419	3.81619	4.55453	5.93836	5.09723	5.07861	4.66448	4.65547	4.85753
TraesCS5D02G219300	3.60253	4.29042	4.5992	4.56992	3.01952	4.40422	4.57398	3.19535	3.86987	3.26273	2.7379	0.883621	1.28096	2.81619	3.32337	3.15251	1.99277	3.37212	6.99403	5.33853	4.7252	3.82446	3.56206	4.25505
TraesCS6A02G293800	0	0	0	0	0	0	0	0	0	0	0	0	0	0	0	0	0	0	0	0	0	0	0	0
TraesCS6B02G324300	0	0	0	0	0	0	0	0	0	0	0	0	0	0	0	0	0	0	0	0	0	0	0	0
TraesCS7D02G204200	2.04509	3.50042	2.44599	2.83532	1.22404	3.15397	0.621993	3.06488	2.18301	1.76723	3.37072	0.730314	0	2.14241	2.14503	1.61965	0.185232	0.833497	4.19826	3.22558	2.8846	1.14274	0	0
TraesCS7D02G204300	0.510962	1.98404	0.799916	1.70752	0.932061	0.703101	0.543991	2.16672	1.10165	0.653519	2.26604	0.200379	0	1.3488	1.69822	1.67852	0.389567	0.529071	2.58328	2.1177	2.1564	0.227741	0.200379	0
TraesCS7D02G204400	0.374066	2.54942	1.05936	1.60975	1.68392	0.988412	0.968644	2.87598	1.40381	1.13619	3.01364	0.553852	0	1.29572	2.0697	1.25096	0.855192	0.944858	3.49429	2.76871	2.04264	0	0.209141	0
TraesCS7D02G204500	0.503858	2.01543	1.01364	1.02786	1.13027	1.43082	0	2.70377	1.63691	1.70133	3.15413	0.197865	0	0.815575	1.68032	0.365133	0	0.903038	3.23726	2.91858	2.1865	0.22404	0.197865	0.204141
TraesCS7D02G204600	0.504875	2.80137	0.664483	0.533065	0.534062	1.79826	0	2.60621	1.43029	2.26784	2.91495	0.528071	0	2.07211	1.26843	1.37407	0	1.45733	3.28865	2.81537	2.81701	0.225275	0	0.204141
TraesCS7D02G204700	0.635058	2.14861	1.29042	0.669027	0.669934	1.72159	0.200379	1.22157	0.640621	1.08338	2.35924	0.662661	0	0.380729	0.675364	0.362891	0	1.28688	3.29719	2.45444	1.7229	0.222805	0	0
TraesCSU02G139000	0	0	0	0	0	0	0	0	0	0	0	0	0	0	0	0	0	0	0	0	0	0	0	0
TraesCSU02G139100	0.703101	0.699552	0.285698	0.102994	0.104337	0.389567	0.293959	0.606916	0.770618	0	2.65214	0.371838	0.286881	0.38405	0.380729	0.283329	0	0.284514	1.25338	0.866315	1.21226	0.116365	0	0.204141
TraesCS7B02G107700	2.00468	3.73888	2.48465	3.25837	1.98185	3.66528	2.08644	3.60407	2.60336	2.97398	3.58544	1.64016	0	1.32654	2.14926	2.43883	0.866315	1.36121	4.43303	3.19204	3.40762	0.381837	0.337996	0.185232
TraesCS7B02G107800	1.47716	3.72912	2.50208	2.6397	2.16768	2.15672	1.95754	3.60229	1.88947	1.32423	3.12085	0.702214	0.209141	3.02556	3.72301	3.14617	0.981853	2.03422	5.00473	4.05511	4.20821	0.237564	0	0.404903
TraesCS7B02G107900	0.811471	2.00072	1.2762	0.975997	1.09018	1.74157	0.573375	2.86987	0.938098	0.385155	2.10769	0.212881	0.397255	1.98914	3.17808	1.87184	0.731183	0.557778	3.5623	2.76277	2.8484	0.789938	0.967169	0
TraesCS7B02G108000	0.54201	1.56706	0.843984	0.571434	0.856787	1.0072	0.409255	1.78283	0.690641	0.546956	2.68908	0.214125	0	0.871844	1.57046	0.959028	0.583038	0.560715	2.58976	1.69555	1.81926	0	0	0
TraesCS7B02G108200	0.395063	0.555816	0.411426	0.22404	0.418999	0.43189	1.01364	0.225275	0.563646	0	0.393965	0.583038	0	0	0.540027	0	0.228973	0	0.60502	0.549916	0.764686	0.964214	0	0.228973
TraesCS7B02G108300	0.999278	2.8984	1.5656	1.37796	1.30334	2.88147	0.742437	2.72683	0.813935	1.76596	3.27962	0.178874	0	1.67039	1.28688	1.27739	0.62854	0.72334	3.39136	2.37072	2.06626	0	0	0
TraesCS7B02G108400	1.43936	3.82619	1.99458	2.1696	2.12168	4.29675	1.91342	3.8677	2.29101	2.59694	3.50754	1.32366	0	1.59694	2.23235	1.68572	0.831877	0.919149	3.06764	2.62854	2.48285	0	0.201634	0
TraesCS7B02G108500	0	1.13225	0.393965	0	0.400538	0.584	0	1.46832	0	0	1.40218	0	0	0	0.282143	0	0.409255	0	0.411426	0.795767	0.221568	0	0	0
TraesCS6D02G274700	0	0	0	0	0	0	0	0	0	0	0	0	0	0	0	0	0	0	0	0	0	0	0	0
TraesCS7A02G201100	1.63691	2.72094	0.913033	1.88792	1.23389	2.75894	0.813935	2.61424	1.2762	2.1884	2.75403	0.199123	0	1.79036	2.50106	1.91418	1.05381	1.67717	4.39156	3.05728	3.23726	0.594549	0.917623	0
TraesCS7A02G201200	0.941858	2.22095	1.38184	0.726831	0.727703	1.13159	0.869477	2.48671	0.828632	0.950095	2.27023	0.21661	0.215368	1.81352	2.37907	2.40463	0	0.565597	3.5634	3.1688	3.08695	1.31208	0.21661	0.222805
TraesCS7A02G201300	0.209141	2.18998	0.984042	0.584	1.22157	1.25217	0.22404	1.73855	1.81599	0.838347	1.73509	0.219091	0	1.96125	1.88518	1.70531	0	0.721591	3.20789	2.92296	2.5888	0	0	0.226509
TraesCS7A02G201400	0.608809	1.99349	1.01436	1.02857	0.972325	1.58304	0.918386	1.93093	0.933573	1.28806	2.12532	0.480265	0.109695	1.10232	0.813114	1.11503	0	0.954569	3.03369	2.35811	1.84036	0	0.306846	0
TraesCS7A02G201500	0.755315	2.97104	1.95606	1.8844	1.68077	1.71765	0.800745	1.98149	1.39177	1.25882	3.58147	0	0	1.46153	1.99095	2.40026	1.00216	1.28333	3.94523	3.4485	3.23297	0	0	0
TraesCS7A02G201600	1.14861	2.68796	1.37407	1.91035	0.858379	1.51349	1.20914	1.48182	1.34369	1.25399	3.04893	0	0.399445	1.49978	2.1003	1.75061	0.584	1.07656	3.83188	2.89278	2.64039	0.633199	0.714575	1.1117
TraesCS4D02G295800	0.301002	2.03773	0.446786	0.57918	0.318461	2.31528	0.458382	1.99132	1.334	0.863938	1.38626	0	0	0.171207	1.2228	0.443607	0	0.311503	1.54201	1.09559	1.61117	0.189034	0	0
TraesCS4D02G295900	2.94242	4.05927	3.27947	4.84051	4.22126	4.05823	4.01444	3.83208	4.38522	4.19802	3.12565	3.27932	1.04194	1.98623	2.44679	2.11537	1.71149	2.90766	4.88518	3.62504	3.93348	2.14633	1.70443	1.67807
TraesCS4D02G296000	3.41886	4.79821	3.68605	4.74055	3.8494	5.1014	3.65947	4.7527	5.34124	3.82263	3.99313	2.00684	1.67627	2.99621	4.26679	3.76065	2.54003	2.97893	6.25448	5.13286	5.0023	2.43002	3.11403	2.31121
TraesCS4A02G007800	2.58688	4.06704	2.83046	3.98194	3.17377	4.79836	3.05485	3.97737	4.74087	3.33285	3.74071	1.90651	0.629473	2.14372	3.1884	2.67897	2.10668	2.55827	5.47369	4.30415	4.21715	1.76256	2.54473	1.60739
TraesCS4A02G007900	3.03914	3.67999	3.4493	4.13824	3.1478	3.02467	4.04989	3.8499	3.97655	3.60514	2.70044	2.70509	0.801573	0.887525	1.78534	1.61023	1.62714	2.43909	4.73596	2.42761	3.60324	2.35106	2.24092	2.8883
TraesCS4A02G008000	0.111031	0.483364	0	0.227741	0	1.10702	0	1.24671	1.38957	0.648005	0.309176	0	0	0	0.157044	0.221568	0.232661	0.222805	1.21661	0.479231	0.77484	0.254594	0	0
TraesCS4B02G296900	0	1.73942	0.554834	0.77989	0.878137	2.419	0.445727	2.08474	1.75702	1.43349	1.87971	0.16092	0.436162	0.451013	1.38681	0.762987	0.316146	0.432959	2.53978	1.28155	1.94897	0	0	0.166073
TraesCS4B02G297000	2.48594	3.26499	2.95475	3.9925	3.65019	3.5924	4.11794	3.4064	3.28718	4.3032	2.88166	3.09744	0.9568	1.12102	2.09491	1.12168	1.6581	1.16672	3.38031	2.26784	2.78722	0.657183	0.75873	0.77989
TraesCS4B02G297100	3.51412	4.03413	3.62609	4.55232	4.2814	4.68594	3.62632	4.02024	5.11445	3.6565	3.9222	1.87342	2.4957	2.77947	3.37921	3.54733	2.82782	3.06143	6.10041	4.96361	4.99842	2.34142	3.20273	2.25942
TraesCS4B02G364700	2.60975	2.6248	2.30129	1.65855	2.16896	3.23756	1.80364	2.20477	2.96643	1.05102	3.90747	1.2756	0.683472	2.49262	1.6234	1.80488	2.12697	2.03879	2.65604	2.31412	3.42291	1.03281	1.01006	1.85758
