# Supplementary material for: Comprehensive Comparative Analysis of the JAZ Gene Family in Common Wheat (Triticum aestivum) and Its D-Subgenome Donor Aegilops tauschii
Source: Plants (Basel). 2024 Apr 30;13(9):1259. doi: 10.3390/plants13091259 (PMC11085061; doi:10.3390/plants13091259)
Supplement: Supplementary file 1 [file plants-13-01259-s001.zip › Table S3.xlsx]

## Sheet: Sheet1
Table S3 AeJAZ gene expression patterns under methyl jasmonate treatment.
Gene Name	Gene ID	QTL Name	Traits	Chromosome	Peak SNP position (Mb)	Start (Mb)	End (Mb)	QTL interval (Mb)	Reported QTL Name	Peak/Flanking markers	P-value/LOD	Reference
TaJAZ2-A	TraesCS2A02G286700.1	GNPS_2A_62	Grain number per spike	chr2A	486.29	485.29	487.29	chr2A:485290000..487290000			6.37	Hao, C., Jiao, C., Hou, J., Li, T., Liu, H., Wang, Y., Zheng, J., Liu, H., Bi, Z., Xu, F., et al. (2020). Resequencing of 145 Landmark Cultivars Reveals Asymmetric Sub-genome Selection and Strong Founder Genotype Effects on Wheat Breeding in China. Mol. Plant 13, 1733–1751. 10.1016/j.molp.2020.09.001.
TaJAZ2-A	TraesCS2A02G286700.1	FSS_2A_1	Number of fertile spikelets	chr2A	486.21	485.21	487.21	chr2A:485210000..487210000	QFspn.cau-2A	wsnp_Ra_c11564_18736249		Chen, Z., Cheng, X., Chai, L., Wang, Z., Du, D., Wang, Z., Bian, R., Zhao, A., Xin, M., Guo, W., et al. (2020). Pleiotropic QTL influencing spikelet number and heading date in common wheat (Triticum aestivum L.). Theor Appl Genet 133, 1825–1838. 10.1007/s00122-020-03556-6.
TaJAZ4-B	TraesCS2B02G534800.1	FF_2B_3	Number of fertile florets	chr2B	730.2	729.2	731.2	chr2B:729200000..731200000	QFF.perg	Kukri_rep_c68903_301		Pretini, N., Vanzetti, L.S., Terrile, I.I., Donaire, G., and González, F.G. (2020). Mapping QTL for spike fertility related traits in two double haploid wheat (Triticum aestivum L.) populations. 2020.10.08.331264. 10.1101/2020.10.08.331264.
TaJAZ1-D	TraesCS2D02G176800.1	SPS_2D_6	Number of spikelets	chr2D	119.7	118.7	120.7	chr2D:118700000..120700000			6.12	Hao, C., Jiao, C., Hou, J., Li, T., Liu, H., Wang, Y., Zheng, J., Liu, H., Bi, Z., Xu, F., et al. (2020). Resequencing of 145 Landmark Cultivars Reveals Asymmetric Sub-genome Selection and Strong Founder Genotype Effects on Wheat Breeding in China. Mol. Plant 13, 1733–1751. 10.1016/j.molp.2020.09.001.
TaJAZ4-A，TaJAZ5-A，TaJAZ6-A	TraesCS4A02G007800.1，TraesCS4A02G007800.1，TraesCS4A02G007800.1	GNPS_4A_1	Grain number per spike	chr4A	4.03	3.03	5.03	chr4A:3030000..5030000			6.34	Hao, C., Jiao, C., Hou, J., Li, T., Liu, H., Wang, Y., Zheng, J., Liu, H., Bi, Z., Xu, F., et al. (2020). Resequencing of 145 Landmark Cultivars Reveals Asymmetric Sub-genome Selection and Strong Founder Genotype Effects on Wheat Breeding in China. Mol. Plant 13, 1733–1751. 10.1016/j.molp.2020.09.001.
TaJAZ5-B，TaJAZ6-B，TaJAZ7-B	TraesCS4B02G296900.1，TraesCS4B02G297000.1，TraesCS4B02G297100.1	SPS_4B_8	Number of spikelets	chr4B	583.53	582.53	584.53	chr4B:582530000..584530000		tarc1048_snp4041		Mizuno, N., Ishikawa, G., Kojima, H., Tougou, M., Kiribuchi-Otobe, C., Fujita, M., and Nakamura, K. (2021). Genetic mechanisms determining grain number distribution along the spike and their effect on yield components in wheat. Mol Breeding 41, 62. 10.1007/s11032-021-01255-8.
TaJAZ8-B	TraesCS4B02G364700.1	GNPS_4B_39	Grain number per spike	chr4B	653.91	652.91	654.91	chr4B:652910000..654910000			5.72	Hao, C., Jiao, C., Hou, J., Li, T., Liu, H., Wang, Y., Zheng, J., Liu, H., Bi, Z., Xu, F., et al. (2020). Resequencing of 145 Landmark Cultivars Reveals Asymmetric Sub-genome Selection and Strong Founder Genotype Effects on Wheat Breeding in China. Mol. Plant 13, 1733–1751. 10.1016/j.molp.2020.09.001.
TaJAZ7-A	TraesCS5A02G204900.1	FSS_5A_1	Number of fertile spikelets	chr5A	414.17	413.17	415.17	chr5A:413170000..415170000		Kukri_c42466_392		Alqudah, A.M., Haile, J.K., Alomari, D.Z., Pozniak, C.J., Kobiljski, B., and Börner, A. (2020). Genome-wide and SNP network analyses reveal genetic control of spikelet sterility and yield-related traits in wheat. Sci. Rep. 10, 2098. 10.1038/s41598-020-59004-4.
TaJAZ7-A	TraesCS5A02G204900.1	SSPS_5A_1	Number of sterile spikelets	chr5A	414.17	413.17	415.17	chr5A:413170000..415170000		Kukri_c42466_392		Alqudah, A.M., Haile, J.K., Alomari, D.Z., Pozniak, C.J., Kobiljski, B., and Börner, A. (2020). Genome-wide and SNP network analyses reveal genetic control of spikelet sterility and yield-related traits in wheat. Sci. Rep. 10, 2098. 10.1038/s41598-020-59004-4.
TaJAZ8-A	TraesCS5A02G212800.1	SPS_5A_6	Number of spikelets	chr5A	427.3	426.3	428.3	chr5A:426300000..428300000			5.07	Hao, C., Jiao, C., Hou, J., Li, T., Liu, H., Wang, Y., Zheng, J., Liu, H., Bi, Z., Xu, F., et al. (2020). Resequencing of 145 Landmark Cultivars Reveals Asymmetric Sub-genome Selection and Strong Founder Genotype Effects on Wheat Breeding in China. Mol. Plant 13, 1733–1751. 10.1016/j.molp.2020.09.001.
TaJAZ9-A,TaJAZ10-A	TraesCS5A02G533000.1,TraesCS5A02G533100.1	SPS_5A _1	Number of spikelets	chr5A	690.45	689.45	691.45	chr5A :689450000..691450000				Cui, F., Ding, A., Li, J., Zhao, C., Wang, L., Wang, X., Qi, X., Li, X., Li, G., and Gao, J. (2012). QTL detection of seven spike-related traits and their genetic correlations in wheat using two related RIL populations. Euphytica 186, 177–192.
TaJAZ9-A,TaJAZ10-A	TraesCS5A02G533000.1,TraesCS5A02G533100.1	SD_5A_1	Spikelet density	chr5A	691.44	690.44	692.44	chr5A:690440000..692440000	QSd.sicau−5A.1	AX−110513721~AX−109857944		Liu, H., Ma, J., Tu, Y., Zhu, J., Ding, P., Liu, J., Li, T., Zou, Y., Habib, A., Mu, Y., et al. (2020). Several stably expressed QTL for spike density of common wheat ( Triticum aestivum ) in multiple environments. Plant Breed 139, 284–294. 10.1111/pbr.12782.
TaJAZ12-B,TaJAZ13-B,TaJAZ14-B,TaJAZ15-B,TaJAZ16-B,TaJAZ17-B,TaJAZ18-B,TaJAZ19-B	TraesCS7B02G107700.1,TraesCS7B02G107800.1,TraesCS7B02G107900.1,TraesCS7B02G108000.1,TraesCS7B02G108200.1,TraesCS7B02G108200.1,TraesCS7B02G108300.1,TraesCS7B02G108400.1,TraesCS7B02G108500.1	SPS_7B_14	Number of spikelets	chr7B	124.54	123.54	125.54	chr7B:123540000..125540000			5.22	Hao, C., Jiao, C., Hou, J., Li, T., Liu, H., Wang, Y., Zheng, J., Liu, H., Bi, Z., Xu, F., et al. (2020). Resequencing of 145 Landmark Cultivars Reveals Asymmetric Sub-genome Selection and Strong Founder Genotype Effects on Wheat Breeding in China. Mol. Plant 13, 1733–1751. 10.1016/j.molp.2020.09.001.
TaJAZ11-D,TaJAZ12-D,TaJAZ13-D,TaJAZ14-D,TaJAZ15-D,TaJAZ16-D	TraesCS7D02G204200.1，TraesCS7D02G204300.1，TraesCS7D02G204400.1，TraesCS7D02G204500.1，TraesCS7D02G204600.1，TraesCS7D02G204700.1	FT_7D_9	Flowering time	chr7D	163.08	162.08	164.08	chr7D:162080000..164080000			5.33	Hao, C., Jiao, C., Hou, J., Li, T., Liu, H., Wang, Y., Zheng, J., Liu, H., Bi, Z., Xu, F., et al. (2020). Resequencing of 145 Landmark Cultivars Reveals Asymmetric Sub-genome Selection and Strong Founder Genotype Effects on Wheat Breeding in China. Mol. Plant 13, 1733–1751. 10.1016/j.molp.2020.09.001.
