# Supplementary material for: Comprehensive Comparative Analysis of the JAZ Gene Family in Common Wheat (Triticum aestivum) and Its D-Subgenome Donor Aegilops tauschii
Source: Plants (Basel). 2024 Apr 30;13(9):1259. doi: 10.3390/plants13091259 (PMC11085061; doi:10.3390/plants13091259)
Supplement: Supplementary file 1 [file plants-13-01259-s001.zip › Table S4.xlsx]

## Sheet: Htseqcount
Table S4: The expression levels of 17 AeJAZ genes in spikes, seedlings, and seeds of Aegilops tauschii
Gene ID	Gene Name	Spike_2	Spike_1	Seed_1	Seed_2	Seeding_1	Seeding_2
AET2Gv20352600	AetJAZ1	1100	2048	575	601	2266	1667
AET2Gv20650500	AetJAZ2	15	24	10	4	55	6
AET2Gv21113400	AetJAZ3	1847	2899	535	564	1476	1042
AET4Gv20717600	AetJAZ4	15	24	6	2	0	0
AET4Gv20717800	AetJAZ5	76	123	90	150	69	79
AET4Gv20718100	AetJAZ6	16	20	8	16	15	14
AET4Gv20837500	AetJAZ7	49	130	0	0	77	57
AET5Gv20500700	AetJAZ8	871	1821	1073	707	2141	1802
AET5Gv20519300	AetJAZ9	94	196	46	47	257	114
AET6Gv20736600	AetJAZ10	82	147	0	0	1	0
AET7Gv20511600	AetJAZ11	1	0	0	1	0	0
AET7Gv20511700	AetJAZ12	0	0	1	0	0	0
AET7Gv20512300	AetJAZ13	0	1	0	1	4	2
AET7Gv20512400	AetJAZ14	0	0	0	1	0	1
AET7Gv20512500	AetJAZ15	0	0	1	2	0	1
AET7Gv20512600	AetJAZ16	0	0	0	0	1	0
AET7Gv20512800	AetJAZ17	0	0	0	2	1	1
